# Supplementary material for: Identification of key miRNAs and genes associated with stomach adenocarcinoma from The Cancer Genome Atlas database
Source: FEBS Open Bio. 2018 Jan 2;8(2):279–94. doi: 10.1002/2211-5463.12365 (PMC5794471; doi:10.1002/2211-5463.12365)
Supplement: Supplementary file 2 — Table S1. The original miR–target interactions from the miRWalk database. [file FEB4-8-279-s002.xlsx]

## Sheet: Supplementary Table 1
miRNA	Gene	EntrezID	state
hsa-mir-1-2	CDK6	1021	predicted		hsa-mir-1-2_CDK6
hsa-mir-1-2	CELSR3	1951	predicted		hsa-mir-1-2_CELSR3
hsa-mir-1-2	MMP8	4317	predicted		hsa-mir-1-2_MMP8
hsa-mir-1-2	ADAM12	8038	predicted		hsa-mir-1-2_ADAM12
hsa-mir-1-2	ADAMTS2	9509	predicted		hsa-mir-1-2_ADAMTS2
hsa-mir-1-2	GPR158	57512	predicted		hsa-mir-1-2_GPR158
hsa-mir-1-2	BAAT	570	predicted		hsa-mir-1-2_BAAT
hsa-mir-1-2	CXCL6	6372	predicted		hsa-mir-1-2_CXCL6
hsa-mir-1-2	CLSPN	63967	predicted		hsa-mir-1-2_CLSPN
hsa-mir-133b	POU4F1	5457	predicted		hsa-mir-133b_POU4F1
hsa-mir-133b	CXCL11	6373	predicted		hsa-mir-133b_CXCL11
hsa-mir-133b	MMP8	4317	predicted		hsa-mir-133b_MMP8
hsa-mir-133b	ZNF469	84627	predicted		hsa-mir-133b_ZNF469
hsa-mir-133b	RDH16	8608	predicted		hsa-mir-133b_RDH16
hsa-mir-133b	PNMA5	114824	predicted		hsa-mir-133b_PNMA5
hsa-mir-135b	HMGCLL1	54511	predicted		hsa-mir-135b_HMGCLL1
hsa-mir-135b	ATP2B4	493	predicted		hsa-mir-135b_ATP2B4
hsa-mir-135b	AQP4	361	predicted		hsa-mir-135b_AQP4
hsa-mir-135b	ATP2B2	491	predicted		hsa-mir-135b_ATP2B2
hsa-mir-135b	MYEF2	50804	predicted		hsa-mir-135b_MYEF2
hsa-mir-135b	ALOX12	239	predicted		hsa-mir-135b_ALOX12
hsa-mir-135b	MPPED1	758	predicted		hsa-mir-135b_MPPED1
hsa-mir-135b	KCNA2	3737	predicted		hsa-mir-135b_KCNA2
hsa-mir-135b	KCNMA1	3778	predicted		hsa-mir-135b_KCNMA1
hsa-mir-135b	PGR	5241	predicted		hsa-mir-135b_PGR
hsa-mir-135b	MAPK4	5596	predicted		hsa-mir-135b_MAPK4
hsa-mir-135b	AOC3	8639	predicted		hsa-mir-135b_AOC3
hsa-mir-135b	CACNA1H	8912	predicted		hsa-mir-135b_CACNA1H
hsa-mir-135b	USP2	9099	predicted		hsa-mir-135b_USP2
hsa-mir-135b	ZNF365	22891	predicted		hsa-mir-135b_ZNF365
hsa-mir-135b	ATRNL1	26033	predicted		hsa-mir-135b_ATRNL1
hsa-mir-135b	STAB2	55576	predicted		hsa-mir-135b_STAB2
hsa-mir-135b	PRIMA1	145270	predicted		hsa-mir-135b_PRIMA1
hsa-mir-135b	GPR155	151556	predicted		hsa-mir-135b_GPR155
hsa-mir-135b	IGSF11	152404	predicted		hsa-mir-135b_IGSF11
hsa-mir-135b	PRUNE2	158471	predicted		hsa-mir-135b_PRUNE2
hsa-mir-135b	NEGR1	257194	predicted		hsa-mir-135b_NEGR1
hsa-mir-135b	ZNF385B	151126	predicted		hsa-mir-135b_ZNF385B
hsa-mir-135b	DTNA	1837	predicted		hsa-mir-135b_DTNA
hsa-mir-135b	GRIA4	2893	predicted		hsa-mir-135b_GRIA4
hsa-mir-135b	FRMPD4	9758	predicted		hsa-mir-135b_FRMPD4
hsa-mir-135b	ST8SIA3	51046	predicted		hsa-mir-135b_ST8SIA3
hsa-mir-135b	ST6GAL2	84620	predicted		hsa-mir-135b_ST6GAL2
hsa-mir-135b	ENPP3	5169	predicted		hsa-mir-135b_ENPP3
hsa-mir-135b	JAKMIP2	9832	predicted		hsa-mir-135b_JAKMIP2
hsa-mir-135b	FAXC	84553	predicted		hsa-mir-135b_FAXC
hsa-mir-135b	MYOCD	93649	predicted		hsa-mir-135b_MYOCD
hsa-mir-135b	SYNPO2	171024	predicted		hsa-mir-135b_SYNPO2
hsa-mir-135b	SLC9A4	389015	predicted		hsa-mir-135b_SLC9A4
hsa-mir-135b	TMEM236	653567	predicted		hsa-mir-135b_TMEM236
hsa-mir-135b	AR	367	predicted		hsa-mir-135b_AR
hsa-mir-135b	ATP2B3	492	predicted		hsa-mir-135b_ATP2B3
hsa-mir-135b	BMP3	651	predicted		hsa-mir-135b_BMP3
hsa-mir-135b	DLG2	1740	predicted		hsa-mir-135b_DLG2
hsa-mir-135b	GPM6B	2824	predicted		hsa-mir-135b_GPM6B
hsa-mir-135b	GRIK3	2899	predicted		hsa-mir-135b_GRIK3
hsa-mir-135b	PPP1R12B	4660	predicted		hsa-mir-135b_PPP1R12B
hsa-mir-135b	NOS1	4842	predicted		hsa-mir-135b_NOS1
hsa-mir-135b	NPTX1	4884	predicted		hsa-mir-135b_NPTX1
hsa-mir-135b	PEG3	5178	predicted		hsa-mir-135b_PEG3
hsa-mir-135b	SLC6A4	6532	predicted		hsa-mir-135b_SLC6A4
hsa-mir-135b	TUB	7275	predicted		hsa-mir-135b_TUB
hsa-mir-135b	WSCD2	9671	predicted		hsa-mir-135b_WSCD2
hsa-mir-135b	CPLX2	10814	predicted		hsa-mir-135b_CPLX2
hsa-mir-135b	NBEA	26960	predicted		hsa-mir-135b_NBEA
hsa-mir-135b	KCNQ5	56479	predicted		hsa-mir-135b_KCNQ5
hsa-mir-135b	LRCH2	57631	predicted		hsa-mir-135b_LRCH2
hsa-mir-135b	CADM3	57863	predicted		hsa-mir-135b_CADM3
hsa-mir-135b	SLC35F1	222553	predicted		hsa-mir-135b_SLC35F1
hsa-mir-135b	ADCY2	108	predicted		hsa-mir-135b_ADCY2
hsa-mir-135b	CALD1	800	predicted		hsa-mir-135b_CALD1
hsa-mir-135b	FIGF	2277	predicted		hsa-mir-135b_FIGF
hsa-mir-135b	GABRG1	2565	predicted		hsa-mir-135b_GABRG1
hsa-mir-135b	KCNA1	3736	predicted		hsa-mir-135b_KCNA1
hsa-mir-135b	NAP1L2	4674	predicted		hsa-mir-135b_NAP1L2
hsa-mir-135b	NEFM	4741	predicted		hsa-mir-135b_NEFM
hsa-mir-135b	RELN	5649	predicted		hsa-mir-135b_RELN
hsa-mir-135b	CNTN2	6900	predicted		hsa-mir-135b_CNTN2
hsa-mir-135b	XPNPEP2	7512	predicted		hsa-mir-135b_XPNPEP2
hsa-mir-135b	ABCA9	10350	predicted		hsa-mir-135b_ABCA9
hsa-mir-135b	CAP2	10486	predicted		hsa-mir-135b_CAP2
hsa-mir-135b	NTNG1	22854	predicted		hsa-mir-135b_NTNG1
hsa-mir-135b	PAK7	57144	predicted		hsa-mir-135b_PAK7
hsa-mir-135b	SLC5A7	60482	predicted		hsa-mir-135b_SLC5A7
hsa-mir-135b	NDRG4	65009	predicted		hsa-mir-135b_NDRG4
hsa-mir-135b	FAM129A	116496	predicted		hsa-mir-135b_FAM129A
hsa-mir-135b	TMEM74	157753	predicted		hsa-mir-135b_TMEM74
hsa-mir-135b	STK32A	202374	predicted		hsa-mir-135b_STK32A
hsa-mir-135b	AMER2	219287	predicted		hsa-mir-135b_AMER2
hsa-mir-135b	MSRB3	253827	predicted		hsa-mir-135b_MSRB3
hsa-mir-135b	HS6ST3	266722	predicted		hsa-mir-135b_HS6ST3
hsa-mir-139	AQP2	359	predicted		hsa-mir-139_AQP2
hsa-mir-139	MAT1A	4143	predicted		hsa-mir-139_MAT1A
hsa-mir-139	MFI2	4241	predicted		hsa-mir-139_MFI2
hsa-mir-139	SIX3	6496	predicted		hsa-mir-139_SIX3
hsa-mir-139	CDK6	1021	predicted		hsa-mir-139_CDK6
hsa-mir-139	HOXA9	3205	predicted		hsa-mir-139_HOXA9
hsa-mir-139	NXPH1	30010	predicted		hsa-mir-139_NXPH1
hsa-mir-139	GBP5	115362	predicted		hsa-mir-139_GBP5
hsa-mir-139	HOXB9	3219	predicted		hsa-mir-139_HOXB9
hsa-mir-139	MC2R	4158	predicted		hsa-mir-139_MC2R
hsa-mir-139	DUSP27	92235	predicted		hsa-mir-139_DUSP27
hsa-mir-139	WDR72	256764	predicted		hsa-mir-139_WDR72
hsa-mir-139	TOP2A	7153	predicted		hsa-mir-139_TOP2A
hsa-mir-139	ADAM12	8038	predicted		hsa-mir-139_ADAM12
hsa-mir-139	MEX3A	92312	predicted		hsa-mir-139_MEX3A
hsa-mir-139	EME1	146956	predicted		hsa-mir-139_EME1
hsa-mir-145	SLCO1A2	6579	predicted		hsa-mir-145_SLCO1A2
hsa-mir-145	GPR158	57512	predicted		hsa-mir-145_GPR158
hsa-mir-145	AQP2	359	predicted		hsa-mir-145_AQP2
hsa-mir-145	CDK6	1021	predicted		hsa-mir-145_CDK6
hsa-mir-145	ACAN	176	predicted		hsa-mir-145_ACAN
hsa-mir-145	ADAM12	8038	predicted		hsa-mir-145_ADAM12
hsa-mir-145	DNAAF3	352909	predicted		hsa-mir-145_DNAAF3
hsa-mir-145	HOXC11	3227	predicted		hsa-mir-145_HOXC11
hsa-mir-145	TNFRSF11B	4982	predicted		hsa-mir-145_TNFRSF11B
hsa-mir-145	ZNF695	57116	predicted		hsa-mir-145_ZNF695
hsa-mir-145	GJB7	375519	predicted		hsa-mir-145_GJB7
hsa-mir-145	HTR2C	3358	predicted		hsa-mir-145_HTR2C
hsa-mir-145	MMP11	4320	predicted		hsa-mir-145_MMP11
hsa-mir-145	WDR72	256764	predicted		hsa-mir-145_WDR72
hsa-mir-145	ELFN2	114794	predicted		hsa-mir-145_ELFN2
hsa-mir-145	M1AP	130951	predicted		hsa-mir-145_M1AP
hsa-mir-196b	CHRNA4	1137	predicted		hsa-mir-196b_CHRNA4
hsa-mir-196b	ELAVL4	1996	predicted		hsa-mir-196b_ELAVL4
hsa-mir-196b	SNAP25	6616	predicted		hsa-mir-196b_SNAP25
hsa-mir-196b	SORCS1	114815	predicted		hsa-mir-196b_SORCS1
hsa-mir-196b	EPHA7	2045	predicted		hsa-mir-196b_EPHA7
hsa-mir-196b	TUB	7275	predicted		hsa-mir-196b_TUB
hsa-mir-196b	KCNQ5	56479	predicted		hsa-mir-196b_KCNQ5
hsa-mir-196b	ZNF385B	151126	predicted		hsa-mir-196b_ZNF385B
hsa-mir-196b	RSPO2	340419	predicted		hsa-mir-196b_RSPO2
hsa-mir-196b	AQP4	361	predicted		hsa-mir-196b_AQP4
hsa-mir-196b	PLN	5350	predicted		hsa-mir-196b_PLN
hsa-mir-196b	ATRNL1	26033	predicted		hsa-mir-196b_ATRNL1
hsa-mir-196b	KLHL4	56062	predicted		hsa-mir-196b_KLHL4
hsa-mir-196b	HLF	3131	predicted		hsa-mir-196b_HLF
hsa-mir-196b	PPP1R12B	4660	predicted		hsa-mir-196b_PPP1R12B
hsa-mir-196b	OPCML	4978	predicted		hsa-mir-196b_OPCML
hsa-mir-196b	SLC8A2	6543	predicted		hsa-mir-196b_SLC8A2
hsa-mir-196b	AKAP6	9472	predicted		hsa-mir-196b_AKAP6
hsa-mir-196b	ACSL6	23305	predicted		hsa-mir-196b_ACSL6
hsa-mir-196b	FOXP2	93986	predicted		hsa-mir-196b_FOXP2
hsa-mir-196b	LIX1	167410	predicted		hsa-mir-196b_LIX1
hsa-mir-196b	KIAA2022	340533	predicted		hsa-mir-196b_KIAA2022
hsa-mir-196b	MAL	4118	predicted		hsa-mir-196b_MAL
hsa-mir-196b	NMBR	4829	predicted		hsa-mir-196b_NMBR
hsa-mir-196b	PEG3	5178	predicted		hsa-mir-196b_PEG3
hsa-mir-196b	TAC1	6863	predicted		hsa-mir-196b_TAC1
hsa-mir-196b	NRXN3	9369	predicted		hsa-mir-196b_NRXN3
hsa-mir-196b	NLGN1	22871	predicted		hsa-mir-196b_NLGN1
hsa-mir-196b	SCUBE2	57758	predicted		hsa-mir-196b_SCUBE2
hsa-mir-196b	RIC3	79608	predicted		hsa-mir-196b_RIC3
hsa-mir-196b	TMEM196	256130	predicted		hsa-mir-196b_TMEM196
hsa-mir-196b	TENM1	10178	predicted		hsa-mir-196b_TENM1
hsa-mir-490	STRIP2	57464	predicted		hsa-mir-490_STRIP2
hsa-mir-490	ADAM12	8038	predicted		hsa-mir-490_ADAM12
hsa-mir-490	HMGA2	8091	predicted		hsa-mir-490_HMGA2
hsa-mir-490	MCM10	55388	predicted		hsa-mir-490_MCM10
hsa-mir-490	ADAMTS12	81792	predicted		hsa-mir-490_ADAMTS12
hsa-mir-490	CDC6	990	predicted		hsa-mir-490_CDC6
hsa-mir-490	PMEPA1	56937	predicted		hsa-mir-490_PMEPA1
hsa-mir-490	KIAA1199	57214	predicted		hsa-mir-490_KIAA1199
hsa-mir-490	BAAT	570	predicted		hsa-mir-490_BAAT
hsa-mir-490	MAT1A	4143	predicted		hsa-mir-490_MAT1A
hsa-mir-490	MC2R	4158	predicted		hsa-mir-490_MC2R
hsa-mir-490	GPR158	57512	predicted		hsa-mir-490_GPR158
hsa-mir-490	ZNF469	84627	predicted		hsa-mir-490_ZNF469
hsa-mir-133b	MC2R	4158	validated		hsa-mir-133b_MC2R
hsa-mir-133b	TRIM71	131405	validated		hsa-mir-133b_TRIM71
hsa-mir-135b	ANGPTL3	27329	validated		hsa-mir-135b_ANGPTL3
hsa-mir-135b	ARC	23237	validated		hsa-mir-135b_ARC
hsa-mir-135b	PCP4L1	654790	validated		hsa-mir-135b_PCP4L1
hsa-mir-135b	CASR	846	validated		hsa-mir-135b_CASR
hsa-mir-135b	APOA1	335	validated		hsa-mir-135b_APOA1
hsa-mir-145	ALPPL2	251	validated		hsa-mir-145_ALPPL2
hsa-mir-145	CDK6	1021	validated		hsa-mir-145_CDK6
hsa-mir-145	HOXA9	3205	validated		hsa-mir-145_HOXA9
hsa-mir-145	HMGA2	8091	validated		hsa-mir-145_HMGA2
hsa-mir-145	KRT7	3855	validated		hsa-mir-145_KRT7
hsa-mir-196b	NR4A3	8013	validated		hsa-mir-196b_NR4A3
hsa-mir-196b	CKB	1152	validated		hsa-mir-196b_CKB
hsa-mir-196b	PRUNE2	158471	validated		hsa-mir-196b_PRUNE2
hsa-mir-196b	SLC6A15	55117	validated		hsa-mir-196b_SLC6A15
hsa-mir-490	TRIM72	493829	validated		hsa-mir-490_TRIM72
hsa-mir-490	HAVCR1	26762	validated		hsa-mir-490_HAVCR1
hsa-mir-490	CLSPN	63967	validated		hsa-mir-490_CLSPN
hsa-mir-490	ZNF695	57116	validated		hsa-mir-490_ZNF695
