# Supplementary material for: Identification of key miRNAs and genes associated with stomach adenocarcinoma from The Cancer Genome Atlas database
Source: FEBS Open Bio. 2018 Jan 2;8(2):279–94. doi: 10.1002/2211-5463.12365 (PMC5794471; doi:10.1002/2211-5463.12365)
Supplement: Supplementary file 3 — Table S2. The original miR–target interactions from the miRTarBAse database. [file FEB4-8-279-s003.xlsx]

## Sheet: Sheet1
miRTarBase ID	miRNA	Species (miRNA)	Target Gene	Target Gene (Entrez Gene ID)	Species (Target Gene)	Experiments	Support Type	References (PMID)	miRNA
MIRT000331	hsa-miR-133a-3p	Homo sapiens	KRT7	3855	Homo sapiens	Immunoblot//qRT-PCR	Functional MTI (Weak)	19378336	down	hsa-miR-133a-3p_KRT7	yes	hsa-mir-133a-1	hsa-mir-133a-1_KRT7
MIRT000709	hsa-miR-196a-5p	Homo sapiens	ANXA1	301	Homo sapiens	qRT-PCR//Luciferase reporter assay//Western blot//Reporter assay;Other	Functional MTI	18663355	up	hsa-miR-196a-5p_ANXA1	yes	hsa-mir-196a-1	hsa-mir-196a-1_ANXA1
MIRT000709	hsa-miR-196a-5p	Homo sapiens	ANXA1	301	Homo sapiens	Luciferase reporter assay//qRT-PCR//Western blot	Functional MTI	25523631	up	hsa-miR-196a-5p_ANXA1	yes	hsa-mir-196a-1	hsa-mir-196a-1_ANXA1
MIRT001346	hsa-miR-1-3p	Homo sapiens	PRSS21	10942	Homo sapiens	pSILAC//Proteomics;Other	Functional MTI (Weak)	18668040	down	hsa-miR-1-3p_PRSS21	yes	hsa-mir-1-2	hsa-mir-1-2_PRSS21
MIRT001363	hsa-miR-1-3p	Homo sapiens	IQGAP3	128239	Homo sapiens	pSILAC//Proteomics;Other	Functional MTI (Weak)	18668040	down	hsa-miR-1-3p_IQGAP3	yes	hsa-mir-1-2	hsa-mir-1-2_IQGAP3
MIRT001917	hsa-miR-145-5p	Homo sapiens	HOXA9	3205	Homo sapiens	GFP reporter assay//qRT-PCR//Western blot	Non-Functional MTI	18474618	down	hsa-miR-145-5p_HOXA9	yes	hsa-mir-145	hsa-mir-145_HOXA9
MIRT004938	hsa-miR-145-5p	Homo sapiens	KRT7	3855	Homo sapiens	Immunoblot//qRT-PCR	Non-Functional MTI (Weak)	19378336	down	hsa-miR-145-5p_KRT7	yes	hsa-mir-145	hsa-mir-145_KRT7
MIRT007298	hsa-miR-135b-5p	Homo sapiens	CASR	846	Homo sapiens	Western blot	Functional MTI	23340180	up	hsa-miR-135b-5p_CASR	yes	hsa-mir-135b	hsa-mir-135b_CASR
MIRT007298	hsa-miR-135b-5p	Homo sapiens	CASR	846	Homo sapiens	Luciferase reporter assay	Functional MTI	25320245	up	hsa-miR-135b-5p_CASR	yes	hsa-mir-135b	hsa-mir-135b_CASR
MIRT007298	hsa-miR-135b-5p	Homo sapiens	CASR	846	Homo sapiens	Immunofluorescence	Functional MTI (Weak)	26178670	up	hsa-miR-135b-5p_CASR	yes	hsa-mir-135b	hsa-mir-135b_CASR
MIRT021509	hsa-miR-145-5p	Homo sapiens	ALPPL2	251	Homo sapiens	Reporter assay;Microarray	Functional MTI	21351259	down	hsa-miR-145-5p_ALPPL2	yes	hsa-mir-145	hsa-mir-145_ALPPL2
MIRT021714	hsa-miR-133a-3p	Homo sapiens	COL1A1	1277	Homo sapiens	Reporter assay	Functional MTI	21769867	down	hsa-miR-133a-3p_COL1A1	yes	hsa-mir-133a-1	hsa-mir-133a-1_COL1A1
MIRT023589	hsa-miR-1-3p	Homo sapiens	SEMG2	6407	Homo sapiens	Microarray	Functional MTI (Weak)	18668037	down	hsa-miR-1-3p_SEMG2	yes	hsa-mir-1-2	hsa-mir-1-2_SEMG2
MIRT023610	hsa-miR-1-3p	Homo sapiens	AKAP4	8852	Homo sapiens	Microarray	Functional MTI (Weak)	18668037	down	hsa-miR-1-3p_AKAP4	yes	hsa-mir-1-2	hsa-mir-1-2_AKAP4
MIRT023653	hsa-miR-1-3p	Homo sapiens	IL11	3589	Homo sapiens	Microarray	Functional MTI (Weak)	18668037	down	hsa-miR-1-3p_IL11	yes	hsa-mir-1-2	hsa-mir-1-2_IL11
MIRT023653	hsa-miR-1-3p	Homo sapiens	IL11	3589	Homo sapiens	Western blot	Functional MTI	28186993	down	hsa-miR-1-3p_IL11	yes	hsa-mir-1-2	hsa-mir-1-2_IL11
MIRT023659	hsa-miR-1-3p	Homo sapiens	SPERT	220082	Homo sapiens	Microarray	Functional MTI (Weak)	18668037	down	hsa-miR-1-3p_SPERT	yes	hsa-mir-1-2	hsa-mir-1-2_SPERT
MIRT023733	hsa-miR-1-3p	Homo sapiens	ADAM12	8038	Homo sapiens	Microarray	Functional MTI (Weak)	18668037	down	hsa-miR-1-3p_ADAM12	yes	hsa-mir-1-2	hsa-mir-1-2_ADAM12
MIRT023780	hsa-miR-1-3p	Homo sapiens	CENPF	1063	Homo sapiens	Proteomics	Functional MTI (Weak)	18668040	down	hsa-miR-1-3p_CENPF	yes	hsa-mir-1-2	hsa-mir-1-2_CENPF
MIRT023793	hsa-miR-1-3p	Homo sapiens	KIF4A	24137	Homo sapiens	Proteomics	Functional MTI (Weak)	18668040	down	hsa-miR-1-3p_KIF4A	yes	hsa-mir-1-2	hsa-mir-1-2_KIF4A
MIRT023999	hsa-miR-1-3p	Homo sapiens	CXCL1	2919	Homo sapiens	Microarray	Functional MTI (Weak)	18668037	down	hsa-miR-1-3p_CXCL1	yes	hsa-mir-1-2	hsa-mir-1-2_CXCL1
MIRT026082	hsa-miR-196a-5p	Homo sapiens	PRUNE2	158471	Homo sapiens	Sequencing	Functional MTI (Weak)	20371350	up	hsa-miR-196a-5p_PRUNE2	yes	hsa-mir-196a-1	hsa-mir-196a-1_PRUNE2
MIRT026082	hsa-miR-196a-5p	Homo sapiens	PRUNE2	158471	Homo sapiens	PAR-CLIP	Functional MTI (Weak)	21572407	up	hsa-miR-196a-5p_PRUNE2	yes	hsa-mir-196a-1	hsa-mir-196a-1_PRUNE2
MIRT026092	hsa-miR-196a-5p	Homo sapiens	EPHA7	2045	Homo sapiens	Sequencing	Functional MTI (Weak)	20371350	up	hsa-miR-196a-5p_EPHA7	yes	hsa-mir-196a-1	hsa-mir-196a-1_EPHA7
MIRT042665	hsa-miR-196b-5p	Homo sapiens	SLC6A15	55117	Homo sapiens	CLASH	Functional MTI (Weak)	23622248	up	hsa-miR-196b-5p_SLC6A15	yes	hsa-mir-196b	hsa-mir-196b_SLC6A15
MIRT042674	hsa-miR-196b-5p	Homo sapiens	CKB	1152	Homo sapiens	CLASH	Functional MTI (Weak)	23622248	up	hsa-miR-196b-5p_CKB	yes	hsa-mir-196b	hsa-mir-196b_CKB
MIRT048156	hsa-miR-196a-5p	Homo sapiens	NRXN1	9378	Homo sapiens	CLASH	Functional MTI (Weak)	23622248	up	hsa-miR-196a-5p_NRXN1	yes	hsa-mir-196a-1	hsa-mir-196a-1_NRXN1
MIRT048176	hsa-miR-196a-5p	Homo sapiens	REEP2	51308	Homo sapiens	CLASH	Functional MTI (Weak)	23622248	up	hsa-miR-196a-5p_REEP2	yes	hsa-mir-196a-1	hsa-mir-196a-1_REEP2
MIRT048229	hsa-miR-196a-5p	Homo sapiens	FLNA	2316	Homo sapiens	CLASH	Functional MTI (Weak)	23622248	up	hsa-miR-196a-5p_FLNA	yes	hsa-mir-196a-1	hsa-mir-196a-1_FLNA
MIRT048236	hsa-miR-196a-5p	Homo sapiens	SH3GL3	6457	Homo sapiens	CLASH	Functional MTI (Weak)	23622248	up	hsa-miR-196a-5p_SH3GL3	yes	hsa-mir-196a-1	hsa-mir-196a-1_SH3GL3
MIRT048275	hsa-miR-196a-5p	Homo sapiens	MPP2	4355	Homo sapiens	CLASH	Functional MTI (Weak)	23622248	up	hsa-miR-196a-5p_MPP2	yes	hsa-mir-196a-1	hsa-mir-196a-1_MPP2
MIRT054379	hsa-miR-145-5p	Homo sapiens	CDK6	1021	Homo sapiens	Immunohistochemistry//Luciferase reporter assay//qRT-PCR//Western blot	Functional MTI	24510775	down	hsa-miR-145-5p_CDK6	yes	hsa-mir-145	hsa-mir-145_CDK6
MIRT054379	hsa-miR-145-5p	Homo sapiens	CDK6	1021	Homo sapiens	HITS-CLIP	Functional MTI (Weak)	23313552	down	hsa-miR-145-5p_CDK6	yes	hsa-mir-145	hsa-mir-145_CDK6
MIRT054379	hsa-miR-145-5p	Homo sapiens	CDK6	1021	Homo sapiens	ChIP-seq//Immunohistochemistry//Luciferase reporter assay//qRT-PCR//Western blot	Functional MTI	25762621	down	hsa-miR-145-5p_CDK6	yes	hsa-mir-145	hsa-mir-145_CDK6
MIRT077620	hsa-miR-133a-5p	Homo sapiens	IGF2BP1	10642	Homo sapiens	PAR-CLIP	Functional MTI (Weak)	23446348	down	hsa-miR-133a-5p_IGF2BP1	yes	hsa-mir-133a-1	hsa-mir-133a-1_IGF2BP1
MIRT077620	hsa-miR-133a-5p	Homo sapiens	IGF2BP1	10642	Homo sapiens	PAR-CLIP//HITS-CLIP	Functional MTI (Weak)	21572407	down	hsa-miR-133a-5p_IGF2BP1	yes	hsa-mir-133a-1	hsa-mir-133a-1_IGF2BP1
MIRT077620	hsa-miR-133a-5p	Homo sapiens	IGF2BP1	10642	Homo sapiens	PAR-CLIP	Functional MTI (Weak)	20371350	down	hsa-miR-133a-5p_IGF2BP1	yes	hsa-mir-133a-1	hsa-mir-133a-1_IGF2BP1
MIRT077620	hsa-miR-133a-5p	Homo sapiens	IGF2BP1	10642	Homo sapiens	PAR-CLIP	Functional MTI (Weak)	26701625	down	hsa-miR-133a-5p_IGF2BP1	yes	hsa-mir-133a-1	hsa-mir-133a-1_IGF2BP1
MIRT077620	hsa-miR-133a-5p	Homo sapiens	IGF2BP1	10642	Homo sapiens	PAR-CLIP	Functional MTI (Weak)	27292025	down	hsa-miR-133a-5p_IGF2BP1	yes	hsa-mir-133a-1	hsa-mir-133a-1_IGF2BP1
MIRT437833	hsa-miR-145-5p	Homo sapiens	HMGA2	8091	Homo sapiens	Immunohistochemistry//Luciferase reporter assay//Microarray//qRT-PCR//Western blot	Functional MTI	25444913	down	hsa-miR-145-5p_HMGA2	yes	hsa-mir-145	hsa-mir-145_HMGA2
MIRT448598	hsa-miR-135b-5p	Homo sapiens	PCP4L1	654790	Homo sapiens	PAR-CLIP	Functional MTI (Weak)	22100165	up	hsa-miR-135b-5p_PCP4L1	yes	hsa-mir-135b	hsa-mir-135b_PCP4L1
MIRT449577	hsa-miR-135b-5p	Homo sapiens	APOA1	335	Homo sapiens	PAR-CLIP	Functional MTI (Weak)	22100165	up	hsa-miR-135b-5p_APOA1	yes	hsa-mir-135b	hsa-mir-135b_APOA1
MIRT479185	hsa-miR-490-3p	Homo sapiens	CLSPN	63967	Homo sapiens	PAR-CLIP	Functional MTI (Weak)	23592263	down	hsa-miR-490-3p_CLSPN	yes	hsa-mir-490	hsa-mir-490_CLSPN
MIRT504442	hsa-miR-133b	Homo sapiens	MC2R	4158	Homo sapiens	PAR-CLIP	Functional MTI (Weak)	23446348	down	hsa-miR-133b_MC2R	yes	hsa-mir-133b	hsa-mir-133b_MC2R
MIRT504443	hsa-miR-133a-3p	Homo sapiens	MC2R	4158	Homo sapiens	PAR-CLIP	Functional MTI (Weak)	23446348	down	hsa-miR-133a-3p_MC2R	yes	hsa-mir-133a-1	hsa-mir-133a-1_MC2R
MIRT526423	hsa-miR-490-5p	Homo sapiens	ZNF695	57116	Homo sapiens	PAR-CLIP	Functional MTI (Weak)	22012620	down	hsa-miR-490-5p_ZNF695	yes	hsa-mir-490	hsa-mir-490_ZNF695
MIRT530049	hsa-miR-490-3p	Homo sapiens	TRIM72	493829	Homo sapiens	PAR-CLIP	Functional MTI (Weak)	22012620	down	hsa-miR-490-3p_TRIM72	yes	hsa-mir-490	hsa-mir-490_TRIM72
MIRT530049	hsa-miR-490-3p	Homo sapiens	TRIM72	493829	Homo sapiens	PAR-CLIP	Functional MTI (Weak)	27292025	down	hsa-miR-490-3p_TRIM72	yes	hsa-mir-490	hsa-mir-490_TRIM72
MIRT539275	hsa-miR-135b-3p	Homo sapiens	ANGPTL3	27329	Homo sapiens	PAR-CLIP	Functional MTI (Weak)	22012620	up	hsa-miR-135b-3p_ANGPTL3	yes	hsa-mir-135b	hsa-mir-135b_ANGPTL3
MIRT549355	hsa-miR-135b-5p	Homo sapiens	ARC	23237	Homo sapiens	PAR-CLIP	Functional MTI (Weak)	21572407	up	hsa-miR-135b-5p_ARC	yes	hsa-mir-135b	hsa-mir-135b_ARC
MIRT555194	hsa-miR-196b-5p	Homo sapiens	PRUNE2	158471	Homo sapiens	PAR-CLIP	Functional MTI (Weak)	21572407	up	hsa-miR-196b-5p_PRUNE2	yes	hsa-mir-196b	hsa-mir-196b_PRUNE2
MIRT652145	hsa-miR-133b	Homo sapiens	TRIM71	131405	Homo sapiens	HITS-CLIP	Functional MTI (Weak)	23824327	down	hsa-miR-133b_TRIM71	yes	hsa-mir-133b	hsa-mir-133b_TRIM71
MIRT652146	hsa-miR-133a-3p	Homo sapiens	TRIM71	131405	Homo sapiens	HITS-CLIP	Functional MTI (Weak)	23824327	down	hsa-miR-133a-3p_TRIM71	yes	hsa-mir-133a-1	hsa-mir-133a-1_TRIM71
MIRT683557	hsa-miR-490-3p	Homo sapiens	HAVCR1	26762	Homo sapiens	HITS-CLIP	Functional MTI (Weak)	23313552	down	hsa-miR-490-3p_HAVCR1	yes	hsa-mir-490	hsa-mir-490_HAVCR1
MIRT701348	hsa-miR-196b-3p	Homo sapiens	NR4A3	8013	Homo sapiens	HITS-CLIP	Functional MTI (Weak)	23313552	up	hsa-miR-196b-3p_NR4A3	yes	hsa-mir-196b	hsa-mir-196b_NR4A3
MIRT732551	hsa-miR-490-3p	Homo sapiens	HMGA2	8091	Homo sapiens	Luciferase reporter assay//qRT-PCR//Western blot	Functional MTI	26341146	down	hsa-miR-490-3p_HMGA2	yes	hsa-mir-490	hsa-mir-490_HMGA2
MIRT733362	hsa-miR-196a-5p	Homo sapiens	MAMDC2	256691	Homo sapiens	Luciferase reporter assay//Microarray//qRT-PCR	Functional MTI	25860510	up	hsa-miR-196a-5p_MAMDC2	yes	hsa-mir-196a-1	hsa-mir-196a-1_MAMDC2
MIRT734661	hsa-miR-139-5p	Homo sapiens	MMP11	4320	Homo sapiens	Luciferase reporter assay//Microarray//qRT-PCR//Western blot	Functional MTI	27355528	down	hsa-miR-139-5p_MMP11	yes	hsa-mir-139	hsa-mir-139_MMP11
MIRT734663	hsa-miR-139-3p	Homo sapiens	MMP11	4320	Homo sapiens	Luciferase reporter assay//Microarray//qRT-PCR//Western blot	Functional MTI	27355528	down	hsa-miR-139-3p_MMP11	yes	hsa-mir-139	hsa-mir-139_MMP11
MIRT749189	hsa-miR-490-5p	Homo sapiens	HMGA2	8091	Homo sapiens	PAR-CLIP	Functional MTI (Weak)	26701625	down	hsa-miR-490-5p_HMGA2	yes	hsa-mir-490	hsa-mir-490_HMGA2
